# Supplementary material for: Brain aerobic glycolysis is stable during adulthood: Direct evidence from cross-brain blood sampling in 239 healthy adults
Source: J Cereb Blood Flow Metab. 2026 Jan 8:0271678X251399122. Online ahead of print. doi: 10.1177/0271678X251399122 (PMC12783036; doi:10.1177/0271678X251399122)
Supplement: sj-txt-1-jcb-10.1177_0271678X251399122 – Supplemental material for Brain aerobic glycolysis is stable during adulthood: Direct evidence from cross-brain blood sampling in 239 healthy adults [file sj-txt-1-jcb-10.1177_0271678X251399122.txt]

install.packages("lme4")
install.packages("nlme")
install.packages("effects")
install.packages("multcomp")
install.packages("emmeans")
install.packages("lmtest")
install.packages("LMERConvenienceFunctions")
install.packages("pairwiseCI")


library("lme4")
library("nlme")
library("lattice")
library("effects")
library("multcomp")
library("lsmeans")
library("emmeans")
library("lmtest")
library("LMERConvenienceFunctions")
library("pairwiseCI")

Data <- read.csv("Mainspreadsheet.csv", header = TRUE)


#-------- MAIN MODEL ----------

Data.no.na <- na.omit(Data[, c(1,2,3,4,22)])
Data.no.na <- within(Data.no.na, {
  study <- as.factor(study)
  sex <- as.factor(sex)
}) 

mixed_int <- lme(OGI~ age, random = list(study = ~ 1), data = Data.no.na)
summary(mixed_int)
r.squaredGLMM(mixed_int)
confint <- intervals(mixed_int)
print(confint)


# ----- BAYESIAN ANALYSIS ---------

install.packages("brms")
install.packages("pkgbuild")
install.packages("bridgesampling")
install.packages("BayesFactor")

library("brms")
library("bridgesampling")
library("BayesFactor")

pri <- c(
  set_prior("normal(4.14, 0.4)",        class = "Intercept"),     # OGI intercept 
  set_prior("normal(0.037, 0.01)",          class = "b"),# slope per year
  set_prior("student_t(3, 0, 0.5)",    class = "sigma")         # residual SD 
)

# --- Fit models ---
m1 <- brm(
  OGI ~ 1 + age,
  data  = Data.no.na,
  family = gaussian(),
  prior  = pri,
  sample_prior = "yes",
  save_pars = save_pars(all = TRUE),
  chains = 4, iter = 4000, warmup = 1000, cores = 4, seed = 123
)

m0 <- brm(
  OGI ~ 1,
  data  = Data.no.na,
  family = gaussian(),
  # same priors, just no slope prior needed here
  prior  = c(
    set_prior("normal(4.14, 0.4)",     class = "Intercept"),
    set_prior("student_t(3, 0, 0.5)", class = "sigma")
  ),
  sample_prior = "yes",
  save_pars = save_pars(all = TRUE),
  chains = 4, iter = 4000, warmup = 1000, cores = 4, seed = 123
)

# --- Bayes factor (age model vs null) ---
bf_10 <- bayes_factor(m1, m0)
bf_10


#------- Equivalence testing --------

Data <- read.csv("%AG_equivalence.csv", header = TRUE)
install.packages("TOSTER")
library(TOSTER)

ref_col <- "X1924"
ref_vals <- na.omit(Data[[ref_col]])

for (group in setdiff(colnames(Data), "X1924")) {
  group_vals <- na.omit(Data[[group]])
  
  if (length(group_vals) < 2) {
    warning(paste("Skipping", group, "- not enough data"))
    next
  }
  
  cat("\nComparing", group, "to X1924\n")
  
  TOSTtwo(
    m1 = mean(ref_vals),
    m2 = mean(group_vals),
    sd1 = sd(ref_vals),
    sd2 = sd(group_vals),
    n1 = length(ref_vals),
    n2 = length(group_vals),
    low_eqbound = -0.05 * mean(ref_vals),
    high_eqbound =  0.05 * mean(ref_vals),
    alpha = 0.05,
    var.equal = FALSE,
    plot = FALSE
  )
}


#-------- SOFT EXCLUSION---------
library(tidyverse)
library(nlme)       
library(matrixStats)


df <- read.csv("Mainspreadsheet.csv")  # adjust path as needed

#Define the weighting function
weigh <- function(data, var, target_weight = 0.01) {
  var_vals <- data[[var]]
  weight_col <- paste0("_w_", var)
  
  # Skip if variable is all NA
  if (all(is.na(var_vals))) {
    warning(paste("Skipping", var, "- all values are NA"))
    data[[weight_col]] <- NA
    return(data)
  }
  
  # Summary stats
  q1 <- quantile(var_vals, 0.25, na.rm = TRUE)
  q3 <- quantile(var_vals, 0.75, na.rm = TRUE)
  p5 <- quantile(var_vals, 0.05, na.rm = TRUE)
  p95 <- quantile(var_vals, 0.95, na.rm = TRUE)
  med <- median(var_vals, na.rm = TRUE)
  iqr_dist <- q3 - q1
  distance <- iqr_dist
  
  # Handle distance issues
  if (is.na(distance) || distance <= 0) {
    lambda <- 0
  } else {
    lambda <- -log(target_weight) / distance
  }
  
  # Compute weights
  weights <- exp(-lambda * abs(var_vals - med))
  data[[weight_col]] <- weights
  
  return(data)
}


# Chain the weighing across multiple variables
vars_to_weigh <- c("OGI", "OEF", "aLac","vLac", "PaCO2" ) 
for (v in vars_to_weigh) {
  df <- weigh(df, v)
}

# Combine weights
weight_cols <- grep("^_w_", names(df), value = TRUE)
df$weight <- rowMeans(df[, weight_cols], na.rm = TRUE)

weighed <- df

# Summary stats with weights
library(Hmisc)
wtd.describe <- function(data, vars, weight) {
  sapply(vars, function(v) {
    wtd.mean(data[[v]], weights = data[[weight]], na.rm = TRUE)
  })
}

# Mixed model (weighted)
weighed_clean <- na.omit(weighed[, c("OGI", "age", "OEF", "PaCO2", "aLac", "vLac", "weight", "studyname")]) #"OEF", "PaCO2", "aLac", "vLac",

model <- lme(
  OGI ~ age + OEF + aLac + vLac + PaCO2,  #
  random = ~1 | studyname,
  weights = varFixed(~weight),
  data = weighed_clean,
  method = "REML"
)

summary(model)

r.squaredGLMM(model)
confint <- intervals(model)
print(confint)
qqnorm(residuals(model))


#mean and SD
# Weighted mean
wtd.mean(weighed$age, weights = weighed$weight, na.rm = TRUE)
wtd.mean(weighed$OGI, weights = weighed$weight, na.rm = TRUE)

# Weighted SD (via variance)
sqrt(wtd.var(weighed$age, weights = weighed$weight, na.rm = TRUE))
sqrt(wtd.var(weighed$OGI, weights = weighed$weight, na.rm = TRUE))
