# Supplementary material for: Brain aerobic glycolysis is stable during adulthood: Direct evidence from cross-brain blood sampling in 239 healthy adults
Source: J Cereb Blood Flow Metab. 2026 Jan 8:0271678X251399122. Online ahead of print. doi: 10.1177/0271678X251399122 (PMC12783036; doi:10.1177/0271678X251399122)
Supplement: sj-xlsx-2-jcb-10.1177_0271678X251399122 – Supplemental material for Brain aerobic glycolysis is stable during adulthood: Direct evidence from cross-brain blood sampling in 239 healthy adults [file sj-xlsx-2-jcb-10.1177_0271678X251399122.xlsx]

## Sheet: Sheet1
studyname	sex	age	Hba	SaO2	PaO2	PaCO2	CaO2	aGlu	aLac	pHa	Hbv	SvO2	PvO2	PvCO2	CvO2	vGlu	vLac	pHv	RQ	OGI	OCI	OEF	GEF	LEF	A-VO2mL.dL	A-VO2mmol.6	A-VGLC	A-VLAC	A-VLAChalf	A-VCARB	AG	AGcarb	%AG_ogi	%AG_oci
Duke1	M	19	15.6	97.8	94.6	39.6	21.3	5.6	0.9	7.437	15.7	63.9	35.1	49	13.8	4.9	0.9	7.388	0.975683	4.77857	4.77857	35.2113	12.5	0	7.5	0.5575	0.7	0	0	0.7	0.1425	0.1425	20.3571	20.3571
Duke1	M	20	15.6	97.3	91.7	40.9	21.2	5.6	0.7	7.413	15.5	58.8	32.1	54.5	12.6	4.9	0.7	7.351	1.2123	5.47943	5.47943	40.566	12.5	0	8.6	0.639267	0.7	0	0	0.7	0.0607333	0.0607333	8.67619	8.67619
Duke1	F	20	12.6	97.7	92.8	36.8	17.2	5.8	0.5	7.423	12.4	61.3	33.6	47.6	10.6	5.3	0.6	7.361	1.12565	5.8872	6.54133	38.3721	8.62069	-20	6.6	0.4906	0.5	-0.1	-0.05	0.45	0.0094	-0.0406	1.88	-9.02222
Duke1	F	21	12.2	97	87.8	42.8	16.5	5.2	0.3	7.373	12.1	61.9	34.3	51.4	10.4	4.6	0.4	7.334	1.02916	4.53433	4.94655	36.9697	11.5385	-33.3333	6.1	0.453433	0.6	-0.1	-0.05	0.55	0.146567	0.0965667	24.4278	17.5576
Duke1	F	21	11.7	98.1	95.8	39.1	16	5.2	0.4	7.408	11.7	59.9	34.4	49.2	9.6	4.6	0.5	7.353	1.07682	4.75733	5.18982	40	11.5385	-25	6.4	0.475733	0.6	-0.1	-0.05	0.55	0.124267	0.0742667	20.7111	13.503
Duke1	F	21	11	97.9	98.2	39.9	15	4.6	0.4	7.422	10.9	52.7	33.2	50.1	7.9	4	0.4	7.367	1.02087	5.27767	5.27767	47.3333	13.0435	0	7.1	0.527767	0.6	0	0	0.6	0.0722333	0.0722333	12.0389	12.0389
Duke1	F	22	14.6	97.1	89.6	42.5	19.7	6.8	1.3	7.365	14.4	69.1	37.1	50.7	13.8	6.1	1.2	7.336	1.20426	3.75914	3.50853	29.9492	10.2941	7.69231	5.9	0.438567	0.7	0.1	0.05	0.75	0.261433	0.311433	37.3476	41.5244
Duke1	F	22	12.1	98.2	99.2	39.9	16.6	5.2	0.4	7.396	12	62.2	36.9	49.8	10.3	4.6	0.4	7.345	1.09126	4.683	4.683	37.9518	11.5385	0	6.3	0.4683	0.6	0	0	0.6	0.1317	0.1317	21.95	21.95
Duke1	F	22	12.5	97.5	95	41.1	17	5.3	1.2	7.387	12.4	57.3	33.7	52.7	9.8	4.7	1.2	7.332	1.14577	5.352	5.352	42.3529	11.3208	0	7.2	0.5352	0.6	0	0	0.6	0.0648	0.0648	10.8	10.8
Duke1	F	22	13.2	96.8	84.9	39.9	17.7	5.2	0.4	7.442	13.2	50.8	30.6	52.2	9.2	4.5	0.5	7.373	0.9934	5.41571	5.83231	48.0226	13.4615	-25	8.5	0.631833	0.7	-0.1	-0.05	0.65	0.0681667	0.0181667	9.7381	2.79487
Duke1	F	23	12.5	98.1	109	39.2	17.2	4.9	0.4	7.385	12.4	67.2	38.5	47.8	11.5	4.4	0.4	7.336	0.93955	5.0844	5.0844	33.1395	10.2041	0	5.7	0.4237	0.5	0	0	0.5	0.0763	0.0763	15.26	15.26
Duke1	F	24	11.6	96.8	85	39.2	15.7	5.2	0.3	7.415	11.5	56.5	33.1	49	9	4.5	0.4	7.357	0.921447	4.26886	4.59723	42.6752	13.4615	-33.3333	6.7	0.498033	0.7	-0.1	-0.05	0.65	0.201967	0.151967	28.8524	23.3795
Duke1	M	24	14.7	97	87.9	39.6	19.8	5	0.5	7.373	14.7	63.3	35.1	51.3	12.8	4.4	0.6	7.324	1.31202	5.20333	5.67636	35.3535	12	-20	7	0.520333	0.6	-0.1	-0.05	0.55	0.0796667	0.0296667	13.2778	5.39394
Duke1	M	24	14.3	96.7	87.2	41.7	19.4	5.5	0.8	7.408	14.2	58.3	32.3	52.6	11.5	5	0.8	7.353	0.97033	7.0468	7.0468	40.7216	9.09091	0	7.9	0.587233	0.5	0	0	0.5	-0.0872333	-0.0872333	-17.4467	-17.4467
Duke1	M	25	13	99.2	118	40	17.7636	5.8	0.9	7.45	13.1	50.5	28.7	54	9.01703	5.1	1	7.378	1.20207	5.57282	6.0015	49.2388	12.069	-11.1111	8.74657	0.650162	0.7	-0.1	-0.05	0.65	0.0498379	-0.000162075	7.1197	-0.0249346
Duke1	F	26	12.7	96.7	84.1	40.3	17.1	5.1	0.5	7.4	12.8	68.5	39.4	49.6	12.1	4.7	0.6	7.356	1.41015	5.575	6.37143	29.2398	7.84314	-20	5	0.371667	0.4	-0.1	-0.05	0.35	0.0283333	-0.0216667	7.08333	-6.19048
Duke1	F	26	12.9	97.7	89.4	32.8	17.5	4.8	0.3	7.42	12.6	49.1	29.5	44.6	8.6	4.1	0.4	7.352	1.0127	5.67057	6.10677	50.8571	14.5833	-33.3333	8.9	0.661567	0.7	-0.1	-0.05	0.65	0.0384333	-0.0115667	5.49048	-1.77949
Duke1	M	26	15.7	96.9	88.8	41.1	21.2	5.5	0.5	7.407	15.8	55.8	31.7	55	12.2	4.8	0.5	7.345	1.19709	5.73429	5.73429	42.4528	12.7273	0	9	0.669	0.7	0	0	0.7	0.031	0.031	4.42857	4.42857
Duke1	M	27	14.7	97.8	91.3	37.2	20	5.4	0.3	7.45	14.5	53.3	29.9	51.5	10.7	4.6	0.3	7.371	1.11549	5.18475	5.18475	46.5	14.8148	0	9.3	0.6913	0.8	0	0	0.8	0.1087	0.1087	13.5875	13.5875
Duke1	M	30	15	96.5	81.9	41.3	20.1	5.9	0.8	7.429	15	61.3	33.1	53.8	12.7	5.2	0.9	7.379	1.51268	4.71486	5.07754	36.8159	11.8644	-12.5	7.4	0.550067	0.7	-0.1	-0.05	0.65	0.149933	0.0999333	21.419	15.3744
Duke1	M	30	15	96.5	84	41.9	20.1	4.9	0.4	7.412	15	58.7	34.7	54.2	12.1	4.2	0.5	7.359	1.24632	5.09714	5.48923	39.801	14.2857	-25	8	0.594667	0.7	-0.1	-0.05	0.65	0.105333	0.0553333	15.0476	8.51282
Duke1	F	30	13.5	96.9	83.8	39.8	18.2	5.1	0.4	7.407	13.5	60.6	32.3	48.7	11.3	4.5	0.5	7.363	0.996526	5.129	5.59527	37.9121	11.7647	-25	6.9	0.5129	0.6	-0.1	-0.05	0.55	0.0871	0.0371	14.5167	6.74545
Duke1	M	35	13.5	97.9	93.6	39.4	18.4	5	0.5	7.414	13.6	53.2	30.2	52.3	10	4.2	0.4	7.353	1.19746	4.683	4.40753	45.6522	16	20	8.4	0.6244	0.8	0.1	0.05	0.85	0.1756	0.2256	21.95	26.5412
Duke1	M	35	13	97.9	95	38.7	17.8	4.6	0.6	7.444	12.7	57.5	32.5	49.9	10.1	3.9	0.6	7.375	0.899939	4.906	4.906	43.2584	15.2174	0	7.7	0.572367	0.7	0	0	0.7	0.127633	0.127633	18.2333	18.2333
Duke1	M	35	13.9	98	100	47.7	19	5.3	0.4	7.401	13.9	64.2	36.5	58.8	12.3	4.7	0.4	7.349	1.07368	4.98033	4.98033	35.2632	11.3208	0	6.7	0.498033	0.6	0	0	0.6	0.101967	0.101967	16.9944	16.9944
Duke1	M	36	13.1	97.5	87.1	40.3	17.8	6.3	0.8	7.424	13	51	28.7	55	9.2	5.5	0.8	7.362	1.44765	4.7945	4.7945	48.3146	12.6984	0	8.6	0.639267	0.8	0	0	0.8	0.160733	0.160733	20.0917	20.0917
Duke1	M	39	13.4	98.3	104	43.9	18.3	4.6	0.4	7.388	13.3	66.5	37.5	54.2	12.1	4	0.5	7.34	1.14654	4.60867	5.02764	33.8798	13.0435	-25	6.2	0.460867	0.6	-0.1	-0.05	0.55	0.139133	0.0891333	23.1889	16.2061
Duke1	F	40	12.8	97.4	94.5	41.1	17.4	4.9	0.3	7.381	12.8	70.4	40.3	48.3	12.4	4.3	0.4	7.333	0.671099	3.71667	4.05455	28.7356	12.2449	-33.3333	5	0.371667	0.6	-0.1	-0.05	0.55	0.228333	0.178333	38.0556	32.4242
Duke1	M	45	14.9	98	101	40.1	20.3	6	0.8	7.424	14.8	59.2	32.9	53.2	12.1	5.3	0.9	7.357	1.13169	5.22457	5.62646	40.3941	11.6667	-12.5	8.2	0.609533	0.7	-0.1	-0.05	0.65	0.0904667	0.0404667	12.9238	6.22564
Duke2	F	20.92	12.1	97.1	87.2	41.9	16.4	5.8	0.5	7.385	11.9	64.5	34.5	49.5	10.6	5.4	0.5	7.35	0.995624	6.467	6.467	35.3659	6.89655	0	5.8	0.431133	0.4	0	0	0.4	-0.0311333	-0.0311333	-7.78333	-7.78333
Duke2	F	21.4	13.8	97.8	92.6	38.4	19	5.3	0.4	7.405	13.8	62.2	31.9	48.6	11.8	4.6	0.4	7351	1.01055	4.58743	4.58743	37.8947	13.2075	0	7.2	0.5352	0.7	0	0	0.7	0.1648	0.1648	23.5429	23.5429
Duke2	M	21.53	13.5	98.3	103	41	17.8756	5.5	0.5	7.404	16.1	68	35.9	49.5	14.997	4.7	0.6	7.36	2.15428	1.60483	1.71182	16.1036	14.5455	-20	2.87862	0.213978	0.8	-0.1	-0.05	0.75	0.586022	0.536022	73.2528	71.4696
Duke2	F	21.56	13.6	96.5	79	41.4	18.3	6	0.4	7.422	13.5	58.2	31.1	52.4	10.8	5.3	0.4	7.368	1.09811	4.77857	4.77857	40.9836	11.6667	0	7.5	0.5575	0.7	0	0	0.7	0.1425	0.1425	20.3571	20.3571
Duke2	F	21.79	12.1	96.9	83.6	40	16.4	6.7	0.7	7.412	11.6	57.7	31.5	47.9	9.3	5.6	0.7	7.355	0.499191	2.87873	2.87873	43.2927	16.4179	0	7.1	0.527767	1.1	0	0	1.1	0.572233	0.572233	52.0212	52.0212
Duke2	M	21.81	15.5	98	97.8	41.1	21.2	5.4	0.5	7.404	16	64.6	34.2	52.1	14.3	4.8	0.5	7.361	1.40868	5.129	5.129	32.5472	11.1111	0	6.9	0.5129	0.6	0	0	0.6	0.0871	0.0871	14.5167	14.5167
Duke2	F	22.03	13.4	96.4	75.8	41	17.9	5.6	0.6	7.424	13	64.8	31.9	50.6	11.6	5	0.7	7393	1.5898	4.683	5.10873	35.1955	10.7143	-16.6667	6.3	0.4683	0.6	-0.1	-0.05	0.55	0.1317	0.0817	21.95	14.8545
Duke2	F	22.13	12.9	96.6	83.6	42.2	17.3	5.5	0.5	7.368	12.1	72.4	39.3	47.4	12.1	4.8	0.5	7.34	0.633592	3.31314	3.31314	30.0578	12.7273	0	5.2	0.386533	0.7	0	0	0.7	0.313467	0.313467	44.781	44.781
Duke2	F	23.9	12.6	99.7	148	36.2	17.8	5.2	0.3	7.395	12.2	70	37.3	45.3	11.9	4.8	0.3	7.333	0.81008	6.5785	6.5785	33.1461	7.69231	0	5.9	0.438567	0.4	0	0	0.4	-0.0385667	-0.0385667	-9.64167	-9.64167
Duke2	F	24.86	12.4	97.6	88.2	40.3	16.9	5.3	0.2	7.374	12.3	65.1	33.3	50.1	11	5	0.3	7.327	1.16802	8.77133	10.5256	34.9112	5.66038	-50	5.9	0.438567	0.3	-0.1	-0.05	0.25	-0.138567	-0.188567	-46.1889	-75.4267
Duke2	F	25.65	13.5	97.4	83.7	38.9	18.1337	5.2	0.2	7.43	13.4	57.8	30	50.6	10.7	4.4	0.3	7.379	1.38854	4.14431	4.4206	40.994	15.3846	-50	7.43374	0.552575	0.8	-0.1	-0.05	0.75	0.247425	0.197425	30.9282	26.3234
Duke2	F	26.81	12.9	98.3	98.7	40.7	17.7	5.1	0.6	7.386	12.5	67.1	34	50	11.6	4.5	0.5	7.342	1.1118	4.53433	4.18554	34.4633	11.7647	16.6667	6.1	0.453433	0.6	0.1	0.05	0.65	0.146567	0.196567	24.4278	30.241
Duke2	F	27.5	12.8	96.1	76.6	40.6	17.2	4.8	0.4	7.407	12.6	54.7	30.1	52.3	9.5	4.3	0.4	7.344	0.992084	6.8684	6.8684	44.7674	10.4167	0	7.7	0.572367	0.5	0	0	0.5	-0.0723667	-0.0723667	-14.4733	-14.4733
Duke2	M	28.16	14.5	97.7	84.6	39.7	19.8	5.2	0.4	7.43	14.4	60.5	28.4	51.6	12	4.6	0.4	7.371	1.16706	5.798	5.798	39.3939	11.5385	0	7.8	0.5798	0.6	0	0	0.6	0.0202	0.0202	3.36667	3.36667
Duke2	F	28.52	12.9	98.7	108	41.2	17.9	5	0.5	7.384	12.9	70.3	37.4	49.2	12.6	4.6	0.5	7.345	1.07918	5.9095	5.9095	29.6089	8	0	5.3	0.393967	0.4	0	0	0.4	0.00603333	0.00603333	1.50833	1.50833
Duke2	F	30.57	14.1	97.4	90.1	38.8	19.2	5	0.4	7.383	14.1	67.5	35.7	49.3	13.1	4.3	0.5	7.339	1.4085	3.88657	4.18554	31.7708	14	-25	6.1	0.453433	0.7	-0.1	-0.05	0.65	0.246567	0.196567	35.2238	30.241
Duke2	M	32.49	13.4	98.2	93.4	38.2	18.4	5	0.3	7.454	13.2	54.3	27.6	51.9	9.9	4.2	0.4	7.383	1.24818	4.73875	5.05467	46.1957	16	-33.3333	8.5	0.631833	0.8	-0.1	-0.05	0.75	0.168167	0.118167	21.0208	15.7556
Duke2	M	32.52	13.4	96.6	76.5	39.4	18	4.6	0.4	7.429	13.3	49.6	27.8	53.4	9.1	3.9	0.6	7.352	1.04957	5.67057	6.61567	49.4444	15.2174	-50	8.9	0.661567	0.7	-0.2	-0.1	0.6	0.0384333	-0.0615667	5.49048	-10.2611
Duke2	F	32.97	13.5031	97.4	86.5	41.4	17.5328	5.3	0.3	7.404	14.3	65.6	32.6	50.6	13	4.9	0.4	7.36	1.54108	5.05408	5.77609	25.8533	7.54717	-33.3333	4.53281	0.336939	0.4	-0.1	-0.05	0.35	0.0630615	0.0130615	15.7654	3.73184
MRL1	M	20	12.7296	98	95.2524	39.826	17.0023	5.8	0.9	7.413	12.7296	62.3	34.5009	50.7013	10.7304	5.3	1	7.358	1.25673	5.59449	6.2161	36.8883	8.62069	-11.1111	6.27185	0.466207	0.5	-0.1	-0.05	0.45	0.0337926	-0.0162074	6.75852	-3.60165
MRL1	M	21	13.213	98.7	105.003	39.751	17.7903	5.1	0.5	7.381	13.3742	66.4	34.4259	50.7013	12.0031	4.6	0.5	7.329	1.35463	5.1622	5.1622	32.5302	9.80392	0	5.78722	0.430183	0.5	0	0	0.5	0.0698168	0.0698168	13.9634	13.9634
MRL1	M	21	15.63	98.2	97.5024	40.201	20.8598	5.7	0.9	7.42	15.63	65.8	33.6758	51.4513	13.8823	5.2	1	7.366	1.24008	6.22386	6.91539	33.4492	8.77193	-11.1111	6.97742	0.518655	0.5	-0.1	-0.05	0.45	-0.0186546	-0.0686546	-3.73092	-15.2566
MRL1	M	22	14.1798	97.8	93.0023	41.101	18.862	5	0.5	7.396	14.0187	69.4	37.2759	51.0013	13.1487	4.5	0.5	7.346	1.18381	5.09627	5.09627	30.2901	10	0	5.7133	0.424689	0.5	0	0	0.5	0.0753112	0.0753112	15.0622	15.0622
MRL1	M	23	14.9855	98.1	94.5024	37.2759	19.9825	5.5	0.7	7.46	14.9855	51.4	26.8507	50.3263	10.402	4.6	0.8	7.389	1.07352	4.74771	5.02699	47.9447	16.3636	-14.2857	9.58058	0.712156	0.9	-0.1	-0.05	0.85	0.187844	0.137844	20.8715	16.2169
MRL1	M	23	14.0187	99.1	110.253	37.2009	18.9467	5.6	0.8	7.412	14.341	64.9	31.5008	47.8512	12.5663	5.2	0.9	7.359	1.3068	7.11423	8.13055	33.6759	7.14286	-12.5	6.38048	0.474282	0.4	-0.1	-0.05	0.35	-0.0742822	-0.124282	-18.5705	-35.5092
MRL1	M	24	13.3742	98.2	101.253	35.4009	17.9025	6	1	7.441	13.3742	73.4	38.701	43.4261	13.2704	5.7	1.1	7.399	1.47115	6.88647	8.26376	25.8743	5	-10	4.63215	0.344323	0.3	-0.1	-0.05	0.25	-0.0443234	-0.0943234	-14.7745	-37.7294
MRL1	M	26	14.1798	98.5	105.003	39.751	19.031	6.2	1.2	7.416	14.1798	62.1	32.7758	51.5263	11.8979	5.5	1.2	7.355	1.16096	4.54476	4.54476	37.4812	11.2903	0	7.13303	0.530222	0.7	0	0	0.7	0.169778	0.169778	24.254	24.254
MRL1	M	29	15.7912	97.4	90.7523	41.101	20.8823	6.1	1.5	7.403	15.7912	54	29.2507	54.9014	11.5142	5.3	1.5	7.337	1.06245	5.22267	5.22267	44.8611	13.1148	0	9.36802	0.696356	0.8	0	0	0.8	0.103644	0.103644	12.9555	12.9555
MRL1	M	29	14.8244	98.8	103.503	36.1509	19.9368	7.6	1.6	7.465	14.8244	55.6	27.6757	48.0012	11.1278	6.9	1.6	7.4	1.10294	5.6126	5.6126	44.1847	9.21053	0	8.80901	0.654803	0.7	0	0	0.7	0.0451971	0.0451971	6.45672	6.45672
MRL1	M	29	14.1798	97.8	93.7523	42.1511	18.8642	6	0.6	7.395	14.1798	74.3	39.976	49.4262	14.2376	5.7	0.7	7.359	1.1221	6.87815	8.25378	24.5256	5	-16.6667	4.62656	0.343907	0.3	-0.1	-0.05	0.25	-0.0439073	-0.0939073	-14.6358	-37.5629
MRL2	M	20	15.3078	98	99.7582	39.6033	20.4014	6.1	1.1	7.395	15.4689	63.4	34.0528	52.1264	13.2439	5.5	1.2	7.343	1.44053	5.32042	5.80409	35.0834	9.83607	-9.09091	7.15752	0.532042	0.6	-0.1	-0.05	0.55	0.067958	0.017958	11.3263	3.26509
MRL2	M	21	15.7912	97.6	94.5078	38.0281	20.9358	5.9	0.6	7.401	15.9523	63	34.7279	50.7764	13.5711	5.4	0.7	7.35	1.51813	6.56934	7.29926	35.1776	8.47458	-16.6667	7.36473	0.547445	0.5	-0.1	-0.05	0.45	-0.0474448	-0.0974448	-9.48896	-21.6544
MRL2	M	22	13.3742	98.1	102.008	36.528	17.8869	6.7	1.1	7.369	13.3742	60.6	33.3028	48.0763	10.9603	6.3	1.3	7.318	1.1592	7.72319	10.2976	38.7246	5.97015	-18.1818	6.92663	0.514879	0.4	-0.2	-0.1	0.3	-0.114879	-0.214879	-28.7199	-71.6265
MRL2	M	22	14.9855	97.7	94.5078	35.3279	19.9022	5.4	0.8	7.413	14.9855	60	31.8776	47.1013	12.144	4.6	0.8	7.351	1.31054	7.78134	7.78134	45.927	9.43396	0	7.75826	0.576698	0.8	0	0	0.8	-0.148445	-0.148445	27.9128	27.9128
MRL2	M	23	15.3078	97.5	87.7573	38.0281	20.2629	5.8	0.9	7.419	15.1466	63.3	31.8026	48.3763	12.9431	5.3	0.9	7.368	1.1276	6.52925	6.52925	36.1241	8.62069	0	7.31978	0.544104	0.5	0	0	0.5	-0.044104	-0.044104	-8.8208	-8.8208
MRL2	M	23	15.63	98.3	105.759	35.6279	20.9055	6	1.5	7.395	16.2746	61.3	33.9778	51.4514	13.4702	5.5	1.6	7.33	1.79953	6.63227	7.36919	35.5662	8.33333	-6.66667	7.43528	0.552689	0.5	-0.1	-0.05	0.45	-0.052689	-0.102689	-10.5378	-22.8198
MRL2	M	23	13.6964	98.7	112.509	31.5026	18.4521	5.4	0.8	7.437	14.1798	60.9	31.3526	44.4012	11.6656	5	0.9	7.372	1.67931	7.56694	8.64794	36.7789	7.40741	-12.5	6.7865	0.504463	0.4	-0.1	-0.05	0.35	-0.104463	-0.154463	-26.1157	-44.1323
MRL2	M	24	14.8244	98.8	122.26	37.0531	19.9931	5.7	0.7	7.422	14.8244	60.5	33.1527	51.7514	12.1176	5	0.7	7.348	1.38326	5.01781	5.01781	39.3911	12.2807	0	7.87548	0.585411	0.7	0	0	0.7	0.114589	0.114589	16.3699	16.3699
MRL2	M	25	15.63	98.1	104.259	37.4281	20.8591	7	1.4	7.399	15.63	64.3	33.4528	48.6763	13.5675	6.3	1.4	7.341	1.11767	4.64577	4.64577	34.9563	10	0	7.29157	0.542007	0.7	0	0	0.7	0.157993	0.157993	22.5704	22.5704
MRL2	M	26	14.8244	98.8	106.509	30.3775	19.9458	6	1.2	7.454	15.1466	46.3	24.077	45.6012	9.4695	5.2	1.4	7.371	1.27459	5.84053	6.6749	52.5238	13.3333	-16.6667	10.4763	0.778738	0.8	-0.2	-0.1	0.7	0.0212622	-0.0787378	2.65778	-11.2483
MRL2	M	27	14.8244	97.8	102.008	37.8781	19.7337	6.3	0.7	7.408	14.9855	78.9	44.6287	46.3512	15.9775	5.9	0.9	7.366	1.7485	2.98165	1.37615	43.9122	22.2222	53.8462	3.7562	0.279211	0.4	-0.2	-0.1	0.3	0.60367	2.00367	30.1973	6.9298
MRL2	M	27	15.4689	98.2	96.0079	26.4022	20.6432	6.2	1.3	7.486	15.4689	51.6	24.527	36.901	10.7694	5.4	1.5	7.424	1.10766	5.50467	6.29105	47.8309	12.9032	-15.3846	9.87384	0.733956	0.8	-0.2	-0.1	0.7	0.0660443	-0.0339557	8.25554	-4.85081
MRL2	M	27	12.5685	98.4	108.759	34.4278	16.8986	5.6	0.9	7.429	12.8908	51.3	29.7775	48.7513	8.95069	5	1	7.35	1.33569	5.90793	6.44501	47.0329	10.7143	-11.1111	7.94788	0.590793	0.6	-0.1	-0.05	0.55	0.00920741	-0.0407926	1.53457	-7.41683
MRL2	M	34	15.1466	98.7	103.509	35.778	20.3432	6.4	0.7	7.438	15.1466	60.4	29.8525	51.3764	12.3486	5.8	0.9	7.358	1.4865	5.9426	7.13111	39.2983	9.375	-28.5714	7.99452	0.59426	0.6	-0.2	-0.1	0.5	0.00574047	-0.0942595	0.956744	-18.8519
MRL2	M	34	12.0851	98.1	104.259	36.003	16.1991	5.6	0.9	7.413	12.4073	53.8	29.3274	50.5513	9.03269	5.2	1	7.344	1.61253	7.99055	9.13205	44.2396	7.14286	-11.1111	7.16641	0.532703	0.4	-0.1	-0.05	0.35	-0.132703	-0.182703	-33.1758	-52.2009
MRL3	M	21	14.9049	98.9	118.885	37.8406	20.109	9.3	0.95	7.441	14.9049	63.95	34.7654	51.9793	12.8711	8.45	1	7.366	1.4013	3.79778	3.91286	35.9934	9.13978	-5.26316	7.23791	0.538018	0.85	-0.05	-0.025	0.825	0.311982	0.286982	36.7037	34.7857
MRL3	F	21	12.2462	98.2	95.2579	42.3035	16.4003	5.9	0.8	7.4335	12.2462	67.2	35.703	46.5789	11.1346	5.3	0.8	7.373	-0.473285	3.9142	3.9142	32.1076	10.1695	0	5.26574	0.39142	0.6	0	0	0.6	0.20858	0.20858	34.7633	34.7633
MRL3	M	22	14.0993	98.45	112.509	42.116	18.9392	6.2	1.25	7.4005	14.0187	72.15	38.9282	50.1041	13.6783	5.7	1.25	7.362	1.11731	4.69269	4.69269	27.7777	8.06452	0	5.26086	0.391057	0.5	0	0	0.5	0.108943	0.108943	21.7886	21.7886
MRL3	M	24	14.0187	98.1	102.008	40.4283	18.7348	5.4	0.7	7.41	14.1798	65	35.4404	51.0417	12.4457	4.85	0.75	7.3575	1.23631	5.09987	5.34272	33.569	10.1852	-7.14286	6.28908	0.467488	0.55	-0.05	-0.025	0.525	0.0825116	0.0575116	15.0021	10.9546
MRL3	F	25	12.2462	98.85	103.509	39.0782	16.5315	5.95	0.95	7.4395	12.0045	70.15	36.9031	47.2539	11.4326	5.4	1.05	7.385	0.884767	4.13477	4.54825	30.8437	9.2437	-10.5263	5.09894	0.379021	0.55	-0.1	-0.05	0.5	0.170979	0.120979	31.0871	24.1958
MRL3	M	26	13.6159	98.55	105.009	43.4661	18.2931	5.65	0.6	7.406	13.6159	67.95	36.9781	53.8169	12.5551	5.1	0.7	7.355	1.22357	4.65301	5.11831	31.3672	9.73451	-16.6667	5.73802	0.426526	0.55	-0.1	-0.05	0.5	0.123474	0.0734742	22.4499	14.6948
MRL3	M	28	14.4215	98.3	98.2581	40.3533	19.2889	5.9	0.6	7.4015	14.341	78	43.0161	45.9038	15.148	5.5	0.6	7.372	0.965072	4.61713	4.61713	21.4679	6.77966	0	4.14092	0.307809	0.4	0	0	0.4	0.0921914	0.0921914	23.0479	23.0479
MRL3	F	33	12.1656	99.4	103.884	35.6654	16.5128	5.55	0.85	7.4365	12.1656	69.45	36.678	43.5411	11.3981	5.05	0.95	7.3865	1.04814	4.56228	5.0692	30.974	9.00901	-11.7647	5.11466	0.38019	0.5	-0.1	-0.05	0.45	0.11981	0.0698101	23.962	15.5134
MRL4	M	19	14.1798	99	114.009	38.026	19.153	5.7	1	7.405	14.341	66.2	38.0281	49.5041	12.8357	5.2	1	7.349	1.37511	5.63505	5.63505	32.9835	8.77193	0	6.31732	0.469588	0.5	0	0	0.5	0.0304124	0.0304124	6.08248	6.08248
MRL4	M	21	14.8244	98.5	107.259	42.1511	19.8885	5.7	0.5	7.397	15.1466	77.6	49.5791	50.3292	15.8988	5.1	0.6	7.355	1.3771	2.96563	3.23524	20.0601	10.5263	-20	3.98964	0.296563	0.6	-0.1	-0.05	0.55	0.303437	0.253437	50.5728	46.0794
MRL4	M	22	14.8244	98.4	98.2581	38.626	19.8416	6.7	1.2	7.436	15.1466	61.8	33.0777	51.4543	12.6425	6.1	1.3	7.376	1.47401	5.35135	5.83784	36.283	8.95522	-8.33333	7.19912	0.535135	0.6	-0.1	-0.05	0.55	0.0648651	0.0148651	10.8108	2.70274
MRL4	M	23	11.4405	98.7	116.26	43.0511	15.4798	5.5	0.9	7.381	11.2794	68.2	39.3032	52.1293	10.4259	5.1	1	7.332	1.05168	5.63507	6.44008	32.6482	7.27273	-11.1111	5.05388	0.375671	0.4	-0.1	-0.05	0.35	0.0243286	-0.0256714	6.08214	-7.3347
MRL4	M	24	15.1466	98.5	107.259	42.4511	20.3138	6.8	1.2	7.405	14.8244	68.3	42.3035	49.4291	13.6945	5.9	1.1	7.364	0.634344	3.28026	3.10761	32.5855	13.2353	8.33333	6.61935	0.492039	0.9	0.1	0.05	0.95	0.407961	0.457961	45.3291	48.2065
MRL4	M	24	13.6964	98.4	105.759	42.3761	18.3768	6.5	0.6	7.396	13.213	58.7	34.0528	52.5793	10.4953	5.6	0.7	7.35	0.991126	3.90576	4.13551	42.8887	13.8462	-16.6667	7.88158	0.585864	0.9	-0.1	-0.05	0.85	0.314136	0.264136	34.904	31.0748
MRL4	M	25	14.341	98	99.7582	38.551	19.1318	5.9	0.7	7.409	14.341	63	37.7281	50.4792	12.2198	5.3	0.7	7.352	1.32788	5.13792	5.13792	36.1283	10.1695	0	6.912	0.513792	0.6	0	0	0.6	0.0862079	0.0862079	14.368	14.368
MRL4	M	25	15.9523	98.4	99.7582	42.7511	21.3333	7.4	1.3	7.427	16.1134	61.8	34.9529	54.9795	13.4487	6.8	1.3	7.371	1.20756	5.8609	5.8609	36.9592	8.10811	0	7.88463	0.58609	0.6	0	0	0.6	0.0139095	0.0139095	2.31825	2.31825
MRL4	M	30	12.4073	98	97.5081	39.8261	16.5859	8.5	1.4	7.41	12.7296	55.9	32.7027	52.3543	9.63335	7.9	1.4	7.351	1.3795	5.16802	5.16802	41.9182	7.05882	0	6.9525	0.516802	0.6	0	0	0.6	0.0831976	0.0831976	13.8663	13.8663
MRL4	M	30	13.213	98.5	107.259	42.5261	17.7616	5.6	0.7	7.398	13.3742	68.6	38.7032	52.5793	12.4102	5.2	0.8	7.354	1.45058	5.96689	6.81931	30.1294	7.14286	-14.2857	5.35147	0.397793	0.4	-0.1	-0.05	0.35	0.00220708	-0.0477929	0.55177	-13.6551
MRL4	M	30	15.3078	98.2	98.2581	46.3512	20.438	6.4	1.4	7.398	15.4689	65.9	36.9031	58.4298	13.7707	6	1.4	7.349	1.38155	7.43402	7.43402	32.6221	6.25	0	6.66728	0.495601	0.4	0	0	0.4	-0.0956013	-0.0956013	-23.9003	-23.9003
MRL4	M	33	14.6632	98.5	102.008	43.8762	19.66	6.2	1	7.412	14.6632	69.5	39.5283	52.5793	13.7745	5.6	1	7.367	0.985823	4.37494	4.37494	29.9367	9.67742	0	5.88557	0.437494	0.6	0	0	0.6	0.162506	0.162506	27.0843	27.0843
MRL4	M	34	13.8576	98.5	101.258	41.9261	18.5944	5.8	0.6	7.398	14.0187	60.4	34.5779	54.5295	11.4499	5.3	0.8	7.347	1.44357	6.37286	7.96608	38.4227	8.62069	-33.3333	7.14446	0.531072	0.5	-0.2	-0.1	0.4	-0.0310718	-0.131072	-6.21435	-32.7679
MRL5	M	20					21.25	7	1						13.69	6.2	0.9			4.2147	3.96678	35.5765	11.4286	10	7.56	0.56196	0.8	0.1	0.05	0.85	0.23804	0.28804	30	33.3333
MRL5	M	20					19.74	5.4	0.5						13.46	4.8	0.6			4.66813	5.09251	31.8136	11.1111	-20	6.28	0.466813	0.6	-0.1	-0.05	0.55	0.133187	0.0831867	21.6667	15
MRL5	M	20					20.68	5.8	1						12.89	5.2	1			5.79057	5.79057	37.6692	10.3448	0	7.79	0.579057	0.6	0	0	0.6	0.0209433	0.0209433	3.33333	3.33333
MRL5	M	20					23.07	6	1.5						14.64	5.4	1.6			6.2663	6.83596	36.541	10	-6.66667	8.43	0.62663	0.6	-0.1	-0.05	0.55	-0.02663	-0.07663	-5	-13.3333
MRL5	M	21					20.13	6.2	1						15.19	5.5	1.1			3.14749	3.3896	24.5405	11.2903	-10	4.94	0.367207	0.7	-0.1	-0.05	0.65	0.332793	0.282793	48.3333	43.3333
MRL5	M	22					20.81	6.1	0.8						13.28	5.4	0.9			4.79769	5.16674	36.1845	11.4754	-12.5	7.53	0.55973	0.7	-0.1	-0.05	0.65	0.14027	0.09027	20	13.3333
MRL5	M	22					21.83	5.4	1.2						14.67	4.8	1.3			5.32227	5.80611	32.7989	11.1111	-8.33333	7.16	0.532227	0.6	-0.1	-0.05	0.55	0.0677733	0.0177733	11.6667	3.33333
MRL5	M	23					21.72	5.4	1.1						14.33	4.7	1.1			4.70849	4.70849	34.0239	12.963	0	7.39	0.549323	0.7	0	0	0.7	0.150677	0.150677	21.6667	21.6667
MRL5	M	26					20.57	5.5	0.6						13.92	5	0.6			5.9318	5.9318	32.3286	9.09091	0	6.65	0.494317	0.5	0	0	0.5	0.00568333	0.00568333	1.66667	1.66667
MRL5	M	29					22.71	6.1	0.9						13.06	5.3	1			5.37988	5.73853	42.4923	13.1148	-11.1111	9.65	0.717317	0.8	-0.1	-0.05	0.75	0.0826833	0.0326833	10	5
MRL5	M	53					20.5381	6.1	1.3						15.1794	5.9	1.2			11.9	9.5	26.0917	3.27869	7.69231	5.35874	0.398333	0.2	0.1	0.05	0.25	-0.198333	-0.148333	-98.3333	-58.3333
MRL5	M	63					20.08	5.8	1.3						13.2	5.1	1.2			4.38354	4.09131	34.2629	12.069	7.69231	6.88	0.511413	0.7	0.1	0.05	0.75	0.188587	0.238587	26.6667	31.6667
MRL5	M	65					19.83	6.1	1.3						12.99					4.4	4.4												26.6667	26.6667
MRL5	M	65					19.52	6.3	0.8						12.24	5.6	0.8			4.6384	4.6384	37.2951	11.1111	0	7.28	0.541147	0.7	0	0	0.7	0.158853	0.158853	23.3333	23.3333
MRL5	M	66					16.36	6	0.7						10.1	5.5	0.8			5.58392	6.20436	38.2641	8.33333	-14.2857	6.26	0.465327	0.5	-0.1	-0.05	0.45	0.0346733	-0.0153267	6.66667	-3.33333
MRL5	M	66					19.34	5.9	0.7						10.43	5.2	0.8			5.67694	6.11363	46.0703	11.8644	-14.2857	8.91	0.66231	0.7	-0.1	-0.05	0.65	0.03769	-0.01231	5	-1.66667
MRL5	M	67					20.97	5.8	1						14.76	5.3	1			5.53932	5.53932	29.6137	8.62069	0	6.21	0.46161	0.5	0	0	0.5	0.03839	0.03839	8.33333	8.33333
MRL5	M	76					19.95	6.9	0.8						12.84	6.2	0.8			4.53009	4.53009	35.6391	10.1449	0	7.11	0.52851	0.7	0	0	0.7	0.17149	0.17149	25	25
MRL5	M	77					19.26	6.7	1.5						10.21	5.8	1.4			4.48478	4.24874	46.9886	13.4328	6.66667	9.05	0.672717	0.9	0.1	0.05	0.95	0.227283	0.277283	25	28.3333
MRL6	M	20	14.6632	98.6	105.759	39.9783	19.6909	5.5	1.5	7.424	14.8244	64.6	36.9031	51.8293	12.9433	5	1.4	7.372	1.47522	6.0189	5.47173	34.2678	9.09091	6.66667	6.74765	0.501575	0.5	0.1	0.05	0.55	-0.00157531	0.0484247	-0.315062	8.80449
MRL6	M	21	13.8576	98.3	116.26	41.6284	18.6022	5.1	0.6	7.411	13.6964	68.4	38.8532	50.0291	12.6702	4.4	0.6	7.363	0.876216	3.77958	3.77958	31.8891	13.7255	0	5.93208	0.440951	0.7	0	0	0.7	0.259049	0.259049	37.007	37.007
MRL6	M	21	16.2746	97.8	102.008	39.7533	21.6342	5.9	0.9	7.413	16.2746	62.9	35.3279	49.6541	13.8232	5.1	0.9	7.36	0.897462	4.35464	4.35464	36.1049	13.5593	0	7.81101	0.580618	0.8	0	0	0.8	0.219382	0.219382	27.4227	27.4227
MRL6	M	21	15.1466	97.4	96.758	36.9781	20.0591	5.6	0.6	7.424	15.4689	61	34.4278	49.7291	12.7476	5	0.7	7.358	1.31552	5.43487	5.92895	36.4498	10.7143	-16.6667	7.31149	0.543487	0.6	-0.1	-0.05	0.55	0.0565126	0.00651263	9.41877	1.18411
MRL6	M	22	14.6632	98	102.758	37.9531	19.564	5.3	0.4	7.403	14.1798	84	48.079	38.1782	16.105	4.8	0.5	7.388	-0.432377	3.08541	3.42823	17.6803	9.43396	-25	3.45898	0.257117	0.5	-0.1	-0.05	0.45	0.242883	0.192883	48.5765	42.8628
MRL6	M	22	14.8244	97.8	108.009	41.6284	19.7517	5.8	0.5	7.398	14.6632	69.5	37.9531	51.9793	13.7697	5.1	0.5	7.357	1.46495	3.81134	3.81134	30.2857	12.069	0	5.98193	0.444657	0.7	0	0	0.7	0.255343	0.255343	36.4776	36.4776
MRL6	M	22	13.8576	97.9	100.508	39.3032	18.4807	5.2	0.4	7.408	13.8576	67.7	37.0531	46.4288	12.6825	4.6	0.4	7.362	0.706241	4.31003	4.31003	31.3746	11.5385	0	5.79824	0.431003	0.6	0	0	0.6	0.168997	0.168997	28.1662	28.1662
MRL6	M	22	14.5021	97.9	102.758	39.3783	19.333	5.8	0.5	7.409	14.5021	62.6	34.5779	50.1791	12.2687	5.1	0.6	7.354	1.11143	4.50098	4.84721	36.5402	12.069	-20	7.06432	0.525115	0.7	-0.1	-0.05	0.65	0.174885	0.124885	24.9836	19.2131
MRL6	M	22	13.3742	97.4	99.7582	39.5283	17.7547	4.7	0.5	7.403	13.213	60.7	35.4029	49.2041	10.8534	4.1	0.5	7.347	0.878616	5.12994	5.12994	38.8701	12.766	0	6.90127	0.512994	0.6	0	0	0.6	0.0870055	0.0870055	14.5009	14.5009
MRL6	M	22	13.6964	98.8	115.51	35.1779	18.4795	5.4	0.8	7.162	14.1798	61.3	36.078	51.6793	11.7558	5.1	0.9	7.287		9.99586	11.995	36.3845	5.55556	-12.5	6.72367	0.499793	0.3	-0.1	-0.05	0.25	-0.199793	-0.249793	-66.5976	-99.9171
MRL6	M	23	13.0519	98.4	100.508	39.0782	17.5112	5.3	1.3	7.428	13.3742	66.7	37.9531	48.979	12.0674	4.9	1	7.377	1.37873	6.06985	4.41443	31.0875	7.54717	23.0769	5.44381	0.404656	0.4	0.3	0.15	0.55	-0.00465639	0.145344	-1.1641	26.4261
MRL6	M	23	13.213	97.6	101.258	40.0533	17.5843	4.9	0.4	7.389	13.5353	63.9	36.078	50.1041	11.698	4.5	0.5	7.345	1.36408	6.56326	7.50087	33.4749	8.16327	-25	5.88633	0.437551	0.4	-0.1	-0.05	0.35	-0.0375506	-0.0875506	-9.38765	-25.0145
MRL6	M	24	14.6632	97.4	96.758	38.7032	19.4281	5.8	0.6	7.427	14.8244	62.2	35.3279	51.5293	12.4618	5.1	0.6	7.356	1.22661	4.43855	4.43855	35.857	12.069	0	6.96634	0.517831	0.7	0	0	0.7	0.182169	0.182169	26.0241	26.0241
MRL6	M	24	13.6964	97.9	96.0079	43.2786	18.2558	5.6	0.5	7.417	13.3742	67.7	35.6279	50.4042	12.2396	5	0.6	7.377	0.754399	4.47202	4.87856	32.9548	10.7143	-20	6.01616	0.447202	0.6	-0.1	-0.05	0.55	0.152798	0.102798	25.4664	18.6906
MRL6	M	24	13.0519	98	102.758	37.5781	17.448	5.2	0.6	7.422	13.5353	60.4	34.5029	47.854	11.0584	4.6	0.6	7.369	1.25543	4.74959	4.74959	36.6207	11.5385	0	6.38958	0.474959	0.6	0	0	0.6	0.125041	0.125041	20.8402	20.8402
MRL6	M	24	14.0187	97.9	99.0082	37.5781	18.6876	5	0.5	7.39	14.1798	64	34.3528	49.6541	12.2637	4.5	0.6	7.327	1.28559	5.73013	6.36681	34.3753	10	-20	6.42391	0.47751	0.5	-0.1	-0.05	0.45	0.0224895	-0.0275105	4.4979	-6.11344
MRL6	M	25	13.3742	97.9	104.259	39.9783	17.8578	5.4	0.7	7.404	11.9239	70	38.4782	45.6788	11.3001	4.1	0.6	7.339	-0.115422	2.2498	2.16647	36.7218	24.0741	14.2857	6.5577	0.487456	1.3	0.1	0.05	1.35	0.812544	0.862544	62.5034	63.8922
MRL6	M	25	14.341	98.5	102.008	42.7535	19.2347	6.2	0.8	7.413	14.6632	81.9	49.0541	47.6289	16.2395	5.8	0.9	7.386	1.09233	3.33964	3.81673	15.5718	6.45161	-12.5	2.99519	0.222642	0.4	-0.1	-0.05	0.35	0.177358	0.127358	44.3394	36.3879
MRL6	M	25	15.63	97.7	101.258	44.5537	20.7663	5.9	1.4	7.389	15.63	64.8	35.703	55.5046	13.679	5.1	1.2	7.337	1.03591	3.95118	3.51216	34.129	13.5593	14.2857	7.08732	0.526824	0.8	0.2	0.1	0.9	0.273176	0.373176	34.147	41.464
MRL6	M	26	13.0519	98.4	102.008	43.3536	17.5157	5.3	1.2	7.388	13.213	63.6	37.4281	55.1296	11.3729	4.2	1.2	7.336	1.38747	2.49061	2.49061	35.07	20.7547	0	6.14277	0.456613	1.1	0	0	1.1	0.643387	0.643387	58.4898	58.4898
MRL6	M	26	14.0187	99.1	114.009	40.6534	18.958	5.9	0.6	7.404	14.341	66.8	35.0279	48.529	12.942	4.9	0.8	7.37	1.12795	2.68316	2.98128	31.7335	16.9492	-33.3333	6.01605	0.447193	1	-0.2	-0.1	0.9	0.552807	0.452807	55.2807	50.3119
MRL6	M	26	15.3078	96.9	90.7575	42.2285	20.1488	5.8	0.8	7.411	15.3078	67.8	37.5781	51.6793	14.0201	5	0.9	7.366	1.15783	3.41672	3.6445	30.4169	13.7931	-12.5	6.12865	0.455563	0.8	-0.1	-0.05	0.75	0.344437	0.294437	43.0546	39.2583
MRL6	M	26	14.9855	97.5	96.0079	46.0538	19.8666	5.9	1	7.398	14.5021	67.1	37.0531	53.7794	13.1506	5.1	0.9	7.353	0.599435	3.74417	3.52393	33.8055	13.5593	10	6.716	0.499223	0.8	0.1	0.05	0.85	0.300777	0.350777	37.5971	41.2679
MRL6	M	26	14.6632	96.9	93.0077	41.0284	19.3186	5.4	0.5	7.394	14.5021	67.6	38.6282	48.979	13.2525	4.7	0.5	7.348	0.795303	3.86502	3.86502	31.4006	12.963	0	6.06618	0.450919	0.7	0	0	0.7	0.249081	0.249081	35.583	35.583
MRL6	M	26	13.3742	97.3	96.758	42.9786	17.7278	5.8	0.7	7.411	13.5353	59.2	34.5029	52.2043	10.8408	5.1	0.8	7.356	0.755867	4.38799	4.72553	38.8486	12.069	-14.2857	6.88698	0.511932	0.7	-0.1	-0.05	0.65	0.188068	0.138068	26.8668	21.2412
MRL6	M	26	15.63	97.8	107.259	39.4533	20.8053	5.8	0.6	7.41	15.7912	63.7	36.228	48.604	13.5877	5.1	0.7	7.357	0.826409	4.5986	4.95234	34.691	12.069	-16.6667	7.21754	0.536504	0.7	-0.1	-0.05	0.65	0.163496	0.113496	23.3566	17.461
MRL6	M	26	14.341	97.6	96.758	36.603	19.046	5.4	0.6	7.427	14.8244	61.1	34.9529	48.154	12.2422	4.8	0.6	7.37	1.39396	5.05749	5.05749	35.7231	11.1111	0	6.8038	0.505749	0.6	0	0	0.6	0.094251	0.094251	15.7085	15.7085
MRL6	M	27	14.8244	97.3	97.5081	44.6287	19.6208	5.5	0.5	7.404	14.8244	65.5	37.3531	54.2295	13.1234	4.9	0.6	7.355	0.958089	4.82975	5.26882	33.1149	10.9091	-20	6.49742	0.482975	0.6	-0.1	-0.05	0.55	0.117025	0.0670249	19.5042	12.1863
MRL6	M	28	12.5685	97.3	88.5073	41.5534	16.6526	6	0.5	7.429	12.5685	65.2	35.2529	52.2793	11.0866	5.5	0.6	7.37	1.23957	4.96485	5.51649	33.4241	8.33333	-20	5.56597	0.413737	0.5	-0.1	-0.05	0.45	0.0862629	0.0362629	17.2526	8.05842
MRL6	M	28	14.0187	97.7	98.2581	36.603	18.6478	5.2	0.7	7.42	14.0187	61	34.4278	46.9539	11.5622	4.6	0.8	7.372	1.26771	5.26696	5.74578	37.9971	11.5385	-14.2857	7.0856	0.526696	0.6	-0.1	-0.05	0.55	0.0733035	0.0233035	12.2173	4.237
MRL6	M	29	14.5021	97	93.0077	41.3284	19.1288	5.7	0.5	7.403	14.341	67.3	37.5781	49.8791	13.0457	5.1	0.6	7.36	1.01241	4.52181	4.93288	31.8009	10.5263	-20	6.08315	0.452181	0.6	-0.1	-0.05	0.55	0.147819	0.0978194	24.6366	17.7854
MRL6	M	32	13.213	98.6	106.509	41.4784	17.7771	6	0.9	7.419	13.0519	64.1	35.778	50.1041	11.3181	5.4	0.9	7.37	0.85774	4.80117	4.80117	36.3331	10	0	6.45898	0.480117	0.6	0	0	0.6	0.119883	0.119883	19.9805	19.9805
MRL6	M	32	12.7296	98	109.509	40.0533	17.0451	5.4	0.8	7.408	12.7296	68.2	38.1031	48.604	11.7477	5.1	0.8	7.362	1.11174	7.87548	7.87548	31.0788	5.55556	0	5.29741	0.393774	0.3	0	0	0.3	-0.093774	-0.093774	-31.258	-31.258
MRL6	M	35	13.5353	97.6	96.758	42.4535	17.9923	5.7	0.5	7.392	13.6964	61.8	33.6028	53.4794	11.4431	4.9	0.5	7.337	1.12121	3.65117	3.65117	36.3999	14.0351	0	6.54918	0.486822	0.8	0	0	0.8	0.313178	0.313178	39.1472	39.1472
MRL6	M	35	14.0187	98.4	102.758	43.5786	18.7928	5.3	0.5	7.415	13.8576	71.3	42.4535	54.0795	13.3671	4.8	0.5	7.357	1.12288	4.83965	4.83965	28.8708	9.43396	0	5.42561	0.403304	0.5	0	0	0.5	0.0966961	0.0966961	19.3392	19.3392
MRL6	M	37	14.8244	93.5	63.9803	36.378	18.7654	5.6	0.7	7.446	14.9855	54.4	29.0274	45.3037	11.0109	4.9	0.9	7.399	1.01093	4.94071	5.76416	41.3233	12.5	-28.5714	7.75448	0.576416	0.7	-0.2	-0.1	0.6	0.123584	0.023584	17.6549	3.93067
MRL6	M	40	14.1798	96.7	87.7573	40.8034	18.6372	6.7	0.7	7.399	14.341	59.3	32.7027	52.5043	11.4937	6	0.7	7.341	1.15193	4.55142	4.55142	38.3292	10.4478	0	7.14348	0.530999	0.7	0	0	0.7	0.169001	0.169001	24.143	24.143
MRL7	M	20	14.1798	99.1	112.884	34.3884	19.169	6	0.9	7.478	14.0993	51.55	28.8399	47.854	9.83218	5.15	0.9	7.3975	1.11457	4.89911	4.89911	48.708	14.1667	0	9.33686	0.69404	0.85	0	0	0.85	0.15596	0.15596	18.1954	18.1954
MRL7	M	23	14.341	98.1	109.509	35.7385	19.1803	6.9	4.2	7.413	14.6632	61.3	35.778	48.004	12.152	6.3	4.1	7.357	1.48505	5.22436	4.82249	36.6433	8.69565	2.38095	7.02829	0.522436	0.6	0.1	0.05	0.65	0.0775638	0.127564	12.9273	19.6252
MRL7	M	23	14.5021	97.7	144.762	36.1885	19.4201	5.8	0.9	7.467	14.341	53.9	30.8275	54.342	10.4504	5.2	0.9	7.383	1.75367	6.66752	6.66752	46.1879	10.3448	0	8.96975	0.666752	0.6	0	0	0.6	-0.0667517	-0.0667517	-11.1253	-11.1253
MRL7	M	24	14.9855	97.3	118.885	35.8135	19.895	6.15	0.9	7.451	15.4689	66	37.5781	51.8668	13.7682	5.55	0.9	7.373	2.13292	4.55431	4.55431	30.796	9.7561	0	6.12688	0.455431	0.6	0	0	0.6	0.144569	0.144569	27.7157	27.7157
MRL7	M	25	16.1134	98.6	103.884	37.9135	21.6005	6.6	1.85	7.4285	15.9523	67.2	37.1281	47.0289	14.4761	5.9	1.9	7.3855	1.10768	4.53926	4.70738	32.9825	10.6061	-2.7027	7.12439	0.52958	0.7	-0.05	-0.025	0.675	0.17042	0.14542	23.1078	19.2188
MRL7	M	26	14.8244	98.8	115.51	40.0511	19.9728	6.7	1.8	7.423	14.8244	65.1	35.928	50.2167	13.0397	6.2	1.8	7.375	1.18219	6.18435	6.18435	34.7129	7.46269	0	6.93313	0.515363	0.5	0	0	0.5	-0.0153627	-0.0153627	-3.07254	-3.07254
MRL7	M	32	13.3742	97.7	99.0082	36.7885	17.8062	6.9	1.6	7.454	13.8576	52.6	32.3277	48.904	9.86434	6.2	1.7	7.3895	1.24385	5.0601	5.44933	44.6016	10.1449	-6.25	7.94186	0.590345	0.7	-0.1	-0.05	0.65	0.109655	0.0596554	15.6651	9.17775
MRL7	M	33	15.4689	98.4	99.3832	39.3385	20.6948	6.05	2.65	7.4315	15.4689	63.8	34.6904	49.0541	13.3447	5.5	2.6	7.3885	1.18369	5.96026	5.70112	35.5166	9.09091	1.88679	7.3501	0.546358	0.55	0.05	0.025	0.575	0.00364244	0.0286424	-2.81698	0.185009
UBC1	M	22	15.7	97.6	96.5	38.5	20.8	6	0.5	7.4	15.5	67.4	37.8	47.7	14.09	5.4	0.6	7.36	1.17002	4.98777	5.4412	32.2596	10	-20	6.71	0.498777	0.6	-0.1	-0.05	0.55	0.101223	0.0512233	16.6667	8.33333
UBC1	M	22	15.6	98	96.3	41.7	20.8	6.5	0.55	7.42	15.8	61.3	33.5	49.8	13.1	5.9	0.65	7.36	0.42	5.72367	6.244	37.0192	9.23077	-18.1818	7.7	0.572367	0.6	-0.1	-0.05	0.55	0.0276333	-0.0223667	4.5	-4.16667
UBC1	M	23	14.2	97.9	95.3	37.4	18.9	5.15	0.55	7.42	13.95	67.4	37	49.8	12.7	4.55	0.55	7.37	1.81294	4.60867	4.60867	32.8042	11.6505	0	6.2	0.460867	0.6	0	0	0.6	0.139133	0.139133	21.3333	21.3333
UBC1	M	28	14.95	97.8	93.8	38	19.9	6.4	0.9	7.45	15	71.35	38.55	45.5	14.5	5.8	1	7.4	0.850334	4.014	4.37891	27.1357	9.375	-11.1111	5.4	0.4014	0.6	-0.1	-0.05	0.55	0.1986	0.1486	30	23
UBC2	F	20	14.1	98.04	94.54	38.04	18.808	5.38	0.8	7.4202	13.96	60.3	30.82	48.36	11.3623	4.72	0.76	7.3616	0.9536	5.03151	4.88352	39.5881	12.2677	5	7.44573	0.553466	0.66	0.04	0.02	0.68	0.106534	0.126534	9.69769	12.3376
UBC2	M	21	15.3	97.9	93.4	36.6	20.3517	5.5	0.8	7.423	15.6	61.3	30.5	50.2	12.9087	5.1	0.7	7.363	1.58214	8.2989	7.3768	36.5717	7.27273	12.5	7.44296	0.55326	0.4	0.1	0.05	0.45	-0.15326	-0.10326	-38.3149	-22.9466
UBC2	M	25	13.8	97.6	86.1	40	18.3	5.4	0.5	7.4	14.4	66.3	33.7	49.6	12.9	5	0.6	7.4	2.73657	6.021	6.88114	29.5082	7.40741	-20	5.4	0.4014	0.4	-0.1	-0.05	0.35	-0.0014	-0.0514	0	-15
UBC2	M	27	14.98	97.94	98.52	38.44	19.9553	5.44	0.72	7.4166	14.54	63.82	33.18	47.36	12.5324	4.78	0.6	7.3638	0.788664	5.01607	4.59807	37.1975	12.1324	16.6667	7.42289	0.551768	0.66	0.12	0.06	0.72	0.108232	0.168232	14.0513	20.2242
UBC2	M	30	15.4	97.65	91.2	42.1	20.4251	5.5	0.75	7.395	15.25	66.45	36.55	50.9	13.6915	4.7	0.65	7.345	0.779625	3.75398	3.53316	32.9672	14.5455	13.3333	6.7336	0.500531	0.8	0.1	0.05	0.85	0.299469	0.349469	25.4803	34.3465
UBC2	M	32	15.34	97.14	84.2	39.82	20.2201	5.54	0.8	7.3982	15.12	67.4	32.78	47.36	13.7549	4.88	0.72	7.3528	0.711195	4.36894	4.11929	31.9743	11.9134	10	6.46525	0.480584	0.66	0.08	0.04	0.7	0.179416	0.219416	21.462	26.6141
UBC2	M	37	15.2	97.5	89	40.45	20.1266	5.75	0.5	7.4015	15.35	63.8	32.8	52.1	13.2246	5.2	0.5	7.3565	1.48878	5.59692	5.59692	34.2931	9.56522	0	6.90204	0.513051	0.55	0	0	0.55	0.0369487	0.0369487	6.35142	6.35142
UBC2	M	37	15.3	95.7	70.6	35.9	19.8322	5	0.5	7.415	15.5	66.3	31.9	46.2	13.8694	4.6	0.5	7.371	1.58168	6.64854	6.64854	30.0663	8	0	5.96281	0.443236	0.4	0	0	0.4	-0.0432358	-0.0432358	-10.809	-10.809
UBC2	M	38	13.7	98.0333	99.2	38.2	18.2947	5.76667	0.533333	7.431	13.3333	67.4333	33.8333	46.3	12.1585	5.26667	0.5	7.37967	0.820011	5.47349	5.29692	33.5409	8.67052	6.25	6.1362	0.456124	0.5	0.0333333	0.0166667	0.516667	0.043876	0.0605427	2.5409	4.01396
UBC2	M	39	14.86	95.98	75.68	38.04	19.3397	4.98	0.58	7.4224	14.76	62.38	31.1	47.74	12.4366	4.32	0.56	7.3682	1.00167	4.6648	4.59518	35.6938	13.253	3.44828	6.90307	0.513128	0.66	0.02	0.01	0.67	0.146872	0.156872	20.9686	21.9427
UBC2	M	41	15.2	97.325	87.625	41.25	20.0868	5.325	1.35	7.38575	15.6	64.45	32.575	54.325	13.5719	4.9	1.3	7.33975	1.76672	6.83678	6.45696	32.4336	7.98122	3.7037	6.51487	0.484272	0.425	0.05	0.025	0.45	-0.0592717	-0.0342717	-22.8455	-15.464
UBC3	M	21	15.1	97.8	97.5	43.6	20.7	5.3	0.7	7.382	15.1	70.2	37.8	53.8	14.6	4.8	0.7	7.332	1.0811	5.4412	5.4412	29.4686	9.43396	0	6.1	0.453433	0.5	0	0	0.5	0.0465667	0.0465667	9.31333	9.31333
UBC3	M	24	14.2	97.4	89.6	40.9	19.3	5.4	0.4	7.416	14	68.1	36.6	50	13.1	4.8	0.5	7.365	0.945574	4.60867	5.02764	32.1244	11.1111	-25	6.2	0.460867	0.6	-0.1	-0.05	0.55	0.139133	0.0891333	23.1889	16.2061
UBC3	M	25	14	98	100	40.7	19.2	6.8	0.8	7.421	14	66.4	36.1	51.2	12.9	6.2	0.9	7.369	1.23793	4.683	5.10873	32.8125	8.82353	-12.5	6.3	0.4683	0.6	-0.1	-0.05	0.55	0.1317	0.0817	21.95	14.8545
UBC3	M	25	14.6	97.8	96	42.6	19.9	7	1.1	7.4	14.5	71.4	39.2	51	14.3	6.5	1.1	7.362	1.15628	4.9952	4.9952	28.1407	7.14286	0	5.6	0.416267	0.5	0	0	0.5	0.0837333	0.0837333	16.7467	16.7467
UBC3	M	26	12.2	98.2	98	42.9	16.8	5.8	0.5	7.397	12.1	66.2	35.6	52.3	11.1	5.2	0.5	7.346	0.999332	4.237	4.237	33.9286	10.3448	0	5.7	0.4237	0.6	0	0	0.6	0.1763	0.1763	29.3833	29.3833
UBC3	M	26	13.4	97.4	92.2	42.3	18.3	5.7	0.6	7.388	13.5	69.8	40.2	50.5	13	5.2	0.7	7.35	1.14745	4.7276	5.25289	28.9617	8.77193	-16.6667	5.3	0.393967	0.5	-0.1	-0.05	0.45	0.106033	0.0560333	21.2067	12.4519
UBC3	M	26	14.3	97.1	90.8	44.4	19.4	6.3	1.1	7.361	14.2	64.6	35.8	51.7	12.7	5.7	1.1	7.329	0.803079	4.98033	4.98033	34.5361	9.52381	0	6.7	0.498033	0.6	0	0	0.6	0.101967	0.101967	16.9944	16.9944
UBC3	M	27	13.3	98.2	98.3	36.8	18.2	6	0.7	7.417	13.2	56.8	31.9	49	10.4	5.4	0.7	7.354	1.18181	5.798	5.798	42.8571	10	0	7.8	0.5798	0.6	0	0	0.6	0.0202	0.0202	3.36667	3.36667
UBC3	M	29	13.6	97.7	95.2	44.2	18.6	6	0.8	7.391	13.4	69.9	38.1	52.3	13	5.3	0.8	7.35	0.941519	3.568	3.568	30.1075	11.6667	0	5.6	0.416267	0.7	0	0	0.7	0.283733	0.283733	40.5333	40.5333
UBC3	M	41	13.7	97.4	94.4	43.4	18.6	5.5	0.5	7.402	13.6	73.6	41.3	51.5	13.9	5.1	0.5	7.367	1.36573	5.2405	5.2405	25.2688	7.27273	0	4.7	0.349367	0.4	0	0	0.4	0.0506333	0.0506333	12.6583	12.6583
UBC3	M	41	13.7	96.6	85.7	41.7	18.5	6.2	0.6	7.392	13.5	59.6	34.9	52.8	11.2	5.6	0.6	7.338	1.0597	5.42633	5.42633	39.4595	9.67742	0	7.3	0.542633	0.6	0	0	0.6	0.0573667	0.0573667	9.56111	9.56111
UBC4	M	21	13.2	96.9	99.9	37.2	18.2	3.8	0.6	7.39	13.2	66.1	35.5	46.8	12.2	3.4	0.6	7.343	1.22095	6.69	6.69	32.967	10.5263	0	6	0.446	0.4	0	0	0.4	-0.046	-0.046	-11.5	-11.5
UBC4	M	22	13.9	95.3	88.3	46.6	18.7	5	0.3	7.343	13.7	72.6	42.1	53	13.9	4.5	0.4	7.309	0.712042	4.2816	4.75733	25.6684	10	-33.3333	4.8	0.3568	0.5	-0.1	-0.05	0.45	0.1432	0.0932	28.64	20.7111
UBC4	M	22																		5.05467	4.66585									0			15.7556	22.2359
UBC4	M	23	14.2	96.5	95	39.5	19.4	4.5	0.4	7.393	14.2	69.2	38.3	49.3	13.8	4	0.5	7.343	1.22071	4.9952	5.55022	28.866	11.1111	-25	5.6	0.416267	0.5	-0.1	-0.05	0.45	0.0837333	0.0337333	16.7467	7.4963
UBC4	M	24	14.2	96.3	92.9	46.1	19.3	5.5	0.6	7.38	14.2	67.9	36.5	55.9	13.6	5	0.7	7.336	1.17245	5.0844	5.64933	29.5337	9.09091	-16.6667	5.7	0.4237	0.5	-0.1	-0.05	0.45	0.0763	0.0263	15.26	5.84444
UBC4	M	26	14.6	96	90.5	45.5	19.8	5.1	0.6	7.382	14.1	69.4	37.5	52.1	13.7	4.3	0.6	7.337	0.399477	3.40075	3.40075	30.8081	15.6863	0	6.1	0.453433	0.8	0	0	0.8	0.346567	0.346567	43.3208	43.3208
UBC4	M	26	15.2	95.9	89.8	41.1	20.5	5.1	0.5	7.381	14.8	64.2	35.5	50.6	13.3	4.4	0.6	7.327	0.770003	4.58743	4.94031	35.122	13.7255	-20	7.2	0.5352	0.7	-0.1	-0.05	0.65	0.1648	0.1148	16.7467	17.6615
UBC4	M	26	15	96.1	91.9	46.4	20.4	5.4	0.7	7.374	14.9	71.9	39.7	54.5	15	4.9	0.8	7.33	0.802038	4.8168	5.352	26.4706	9.25926	-14.2857	5.4	0.4014	0.5	-0.1	-0.05	0.45	0.0986	0.0486	19.72	10.8
UBC4	M	27	14	95.1	85.2	46.2	18.8	5.5	0.4	7.372	14	72.8	40.9	47.5	14.3	5	0.4	7.344	-0.452562	4.014	4.014	23.9362	9.09091	0	4.5	0.3345	0.5	0	0	0.5	0.1655	0.1655	33.1	33.1
UBC4	M	28	15.1	89.8	95.1	39.2	20.7	5.2	0.7	7.405	15.2	64.6	34.7	49	13.7	4.6	0.7	7.355	1.01935	5.20333	5.20333	33.8164	11.5385	0	7	0.520333	0.6	0	0	0.6	0.0796667	0.0796667	13.2778	13.2778
UBC4	M	28	13.3	95.7	93.2	42.5	18	5.3	0.4	7.375	13.3	70.8	39.8	49.8	13.3	4.9	0.4	7.339	1.0596	5.2405	5.2405	26.1111	7.54717	0	4.7	0.349367	0.4	0	0	0.4	0.0506333	0.0506333	12.6583	12.6583
UBC4	M	39	13.8	95.4	82.2	44.7	18.5	5.2	0.5	7.404	13.6	65.4	35.2	54.2	12.5	4.7	0.6	7.357	1.05694	5.352	5.94667	32.4324	9.61538	-20	6	0.446	0.5	-0.1	-0.05	0.45	0.054	0.004	10.8	0.888889
UBC5	M	23	16.1	97	94	44	21.2673	5.7	0.6	7.41	15.5	65	37	53	13.7131	4.9	0.6	7.36	0.716714	4.21148	4.21148	35.5203	14.0351	0	7.55422	0.56153	0.8	0	0	0.8	0.23847	0.23847	29.8087	29.8087
UBC5	F	23	12.1	97	94	41	15.9905	5.3	0.5	7.4	12.1	70	42	50	11.5318	4.9	0.5	7.36	1.5976	4.97147	4.97147	27.8835	7.54717	0	4.45872	0.331432	0.4	0	0	0.4	0.0685685	0.0685685	17.1421	17.1421
UBC5	F	23	14.2	97	102	39	18.7632	5.3	0.6	7.38	14.3	73	44	47	14.2102	4.9	0.6	7.34	1.266	5.0766	5.0766	24.2655	7.54717	0	4.553	0.33844	0.4	0	0	0.4	0.0615603	0.0615603	15.3901	15.3901
UBC5	M	24	15.9	96	94	45	20.7872	5.3	0.5	7.36	15.8	72	45	54	15.4849	4.7	0.6	7.32	1.15215	3.94144	4.29975	25.5079	11.3208	-20	5.30238	0.394144	0.6	-0.1	-0.05	0.55	0.205856	0.155856	34.3094	28.3375
UBC5	F	24	14.5	98	102	41	19.3562	5.7	0.6	7.41	14.5	71	41	52	14.0135	5.2	0.7	7.36	1.58725	4.76569	5.29521	27.602	8.77193	-16.6667	5.3427	0.397141	0.5	-0.1	-0.05	0.45	0.102859	0.0528593	20.5719	11.7465
UBC5	F	24	8.7	98	102	42	11.626	5.3	0.7	7.38	8.8	50	42	49	5.9966	5	0.7	7.35	1.03648	8.36898	8.36898	48.4206	5.66038	0	5.62936	0.418449	0.3	0	0	0.3	-0.118449	-0.118449	-39.483	-39.483
UBC5	F	25	14.6	96	86	47	19.0876	6	0.7	7.39	14.6	73	47	55	14.509	5.6	0.7	7.35	1.07392	5.10512	5.10512	23.9872	6.66667	0	4.57858	0.340341	0.4	0	0	0.4	0.0596589	0.0596589	14.9147	14.9147
UBC5	M	26	14.7	97	91	44	19.4195	5.5	0.4	7.39	14.8	66	39	56	13.2962	4.9	0.5	7.34	1.4818	4.5517	4.96549	31.532	10.9091	-25	6.12336	0.45517	0.6	-0.1	-0.05	0.55	0.14483	0.0948302	24.1384	17.2419
UBC5	M	27	15.4	0.97	100	50	20.3457	8.3	0.4	7.34	15.3	83	51	56	17.2859	8.1	0.5	7.31	1.017	6.82322	9.09763	15.0388	2.40964	-25	3.05974	0.227441	0.2	-0.1	-0.05	0.15	-0.0274407	-0.0774407	-13.7203	-51.6271
UBC5	M	28	15.5	98	102	44	20.689	6	1.1	7.4	15	67	41	53	13.6803	5.4	1	7.35	0.748578	5.2098	4.80905	33.8765	10	9.09091	7.0087	0.52098	0.6	0.1	0.05	0.65	0.07902	0.12902	13.17	19.8492
UBC5	M	29	15.8	97	95	42	20.8719	5.4	0.8	7.41	15.5	65	36	53	13.7128	4.8	0.9	7.36	1.18302	5.32157	5.80535	34.3001	11.1111	-12.5	7.15906	0.532157	0.6	-0.1	-0.05	0.55	0.0678432	0.0178432	11.3072	3.24422
UBC5	M	32	14.4	97	91	42	19.0238	5.4	0.8	7.37	14.4	67	41	51	13.1336	4.9	0.9	7.34	1.38664	5.25406	5.83784	30.9623	9.25926	-12.5	5.8902	0.437838	0.5	-0.1	-0.05	0.45	0.0621618	0.0121618	12.4324	2.70262
UBC6	M	21	16	98.7	99.6	38.9	21.4601	5.4	0.7	7.429	15.9	63.2	32.8	51.3	13.5638	4.7	0.8	7.363	0.988251	5.03106	5.41807	36.7952	12.963	-14.2857	7.89629	0.586957	0.7	-0.1	-0.05	0.65	0.113043	0.0630426	16.1489	9.69886
UBC6	M	23	13.3	97.6	91.8	42.6	17.6697	7.3	0.7	7.421	13.4	72.6	38.5	47.9	13.1516	6.7	0.8	7.391	0.794405	3.35847	3.66378	25.5699	8.21918	-14.2857	4.51812	0.335847	0.6	-0.1	-0.05	0.55	0.264153	0.214153	44.0256	38.937
UBC6	F	23	13.5	98.4	96.6	33.1	18.0904	9.3	2.1	7.414	13.4	56.6	30.9	44.5	10.2558	8.6	2	7.351	1.20725	4.99174	4.65895	43.3079	7.52688	4.7619	7.83456	0.582369	0.7	0.1	0.05	0.75	0.117631	0.167631	16.8044	22.3508
UBC6	F	26	13.5	98	93.1	39.4	18.0075	6.3	1.1	7.417	13.5	51.8	29.5	51.2	9.45912	5.6	1.1	7.358	0.58885	5.44654	5.44654	47.4712	11.1111	0	8.54838	0.63543	0.7	0	0	0.7	0.0645704	0.0645704	9.22435	9.22435
UBC6	M	27	14.9	98.9	98.7	37.6	20.0425	5.7	1.4	7.409	13.7	64.3	33.3	44.9	11.9041	4.6	1.2	7.334	1.0528	3.29974	3.02476	40.6057	19.2982	14.2857	8.13838	0.604953	1.1	0.2	0.1	1.2	0.495047	0.595047	45.0043	49.5873
UBC6	F	27	12.5	98.5	95.7	32.7	16.7858	5.9	0.8	7.44	12.2	59.9	32.3	40.4	9.88935	5.2	0.8	7.377	1.11216	4.39405	4.39405	41.0852	11.8644	0	6.8965	0.51264	0.7	0	0	0.7	0.18736	0.18736	26.7658	26.7658
UBC6	F	27	13.2	99.1	105	35.2	17.8438	7.3	1	7.445	13.3	47.3	25.8	49.1	8.50721	6.6	1	7.366	0.0770938	5.94875	5.94875	52.324	9.58904	0	9.3366	0.694021	0.7	0	0	0.7	0.00597925	0.00597925	0.854179	0.854179
UBC6	M	29	14.4	97.4	90.5	43.3	19.0658	7.7	1.4	7.411	14.8	51.5	29	54.6	10.3005	6.9	1.4	7.358	1.38396	4.88667	4.88667	45.9741	10.3896	0	8.76532	0.651556	0.8	0	0	0.8	0.148444	0.148444	18.5555	18.5555
UBC6	F	30	12.9	97.8	85.9	39	17.1634	6.7	0.8	7.434	13.1	65.9	35.6	49	11.6749	6.3	0.8	7.382	1.10647	6.1197	6.1197	31.978	5.97015	0	5.48852	0.40798	0.4	0	0	0.4	-0.00798014	-0.00798014	-1.99503	-1.99503
UBC6	M	32	15.4	98.8	98.4	38	20.6836	6.3	0.8	7.452	15.4	60.4	30.9	50.5	12.5568	5.7	0.9	7.382	1.12584	6.04086	6.59003	39.2907	9.52381	-12.5	8.12672	0.604086	0.6	-0.1	-0.05	0.55	-0.00408648	-0.0540865	-0.681081	-9.83391
UBC6	F	34	13.7	98	101	32.4	18.2938	6.1	1.3	7.445	13.7	46.4	25.8	48	8.59551	5.3	1.3	7.354	1.11478	5.40682	5.40682	53.0142	13.1148	0	9.69833	0.720909	0.8	0	0	0.8	0.079091	0.079091	9.88637	9.88637
UBC6	M	37	14.7	97.7	84.5	39.2	19.4984	7.3	1	7.454	14.7	52.1	28.1	52.5	10.347	6.6	1.1	7.385	1.13092	5.83081	6.27933	46.9344	9.58904	-10	9.15149	0.680261	0.7	-0.1	-0.05	0.65	0.0197394	-0.0302606	2.81991	-4.65548
UBC7	M	21	15.2	95.7	90.6	47	19.764	5.5	0.8	7.362	14.2	76.7	44.2	47.6	14.7271	4.8	0.7	7.341	-0.410784	3.20922	2.99528	25.4853	12.7273	12.5	5.0369	0.37441	0.7	0.1	0.05	0.75	0.32559	0.37559	46.5129	45.6796
UBC7	F	22	14.9	94.4	78.1	42.2	19.0822	5.4	0.4	7.379	14.7	73.9	40.9	48.2	14.6795	4.9	0.5	7.352	1.05164	3.92719	4.36355	23.0722	9.25926	-25	4.40268	0.327266	0.5	-0.1	-0.05	0.45	0.172734	0.122734	34.5468	35.3801
UBC7	F	22	13.2	95.6	90.8	43.1	17.1821	5.3	0.8	7.38	13.2	67.8	38.3	51.4	12.1074	4.9	0.8	7.336	1.00636	5.65836	5.65836	29.5351	7.54717	0	5.07476	0.377224	0.4	0	0	0.4	0.0227759	0.0227759	5.69397	5.69397
UBC7	F	23	13.5	94.4	79.5	42.4	17.3155	6.3	0.4	7.373	13.4	73.6	41.1	49.8	13.3389	6	0.5	7.339	1.34114	5.9118	7.09415	22.9653	4.7619	-25	3.97654	0.29559	0.3	-0.1	-0.05	0.25	0.00441023	-0.0455898	1.47008	2.30341
UBC7	M	24	14.4	95.6	88.1	42.7	18.7113	5.7	0.4	7.375	14.6	71.2	38.9	52.7	14.0463	5.4	0.5	7.337	1.75254	6.93531	8.32237	24.9315	5.26316	-25	4.66501	0.346766	0.3	-0.1	-0.05	0.25	-0.0467656	-0.0967656	-15.5885	-14.7552
UBC7	M	26	15.3	94.4	78.8	44.8	19.5903	5.5	0.4	7.372	15.4	72.8	40.2	53.8	15.1436	5.3	0.5	7.34	1.69515	9.9161	13.2215	22.6984	3.63636	-25	4.44668	0.330537	0.2	-0.1	-0.05	0.15	-0.130537	-0.180537	-65.2683	-64.4349
UBC7	M	27	14.9	96.1	92.2	42.9	19.4639	5.7	0.8	7.397	15.1	64.9	34.8	54.2	13.2363	5.2	0.9	7.351	1.47035	5.55507	6.1723	31.9959	8.77193	-12.5	6.22766	0.462923	0.5	-0.1	-0.05	0.45	0.0370773	-0.0129227	7.41545	8.24879
UBC7	F	27	12.6	96.5	94.6	40.7	16.57	5.4	0.4	7.406	12.9	70.6	38	50.2	12.318	5.1	0.5	7.356	1.50559	6.32131	7.58557	25.6608	5.55556	-25	4.252	0.316065	0.3	-0.1	-0.05	0.25	-0.0160653	-0.0660653	-5.52717	-4.69383
UBC7	M	29	12.9	96.5	93.9	41	16.9627	5.5	0.5	7.419	12.9	67.8	35	47.6	11.8249	5.1	0.6	7.39	1.13515	5.72863	6.547	30.2887	7.27273	-20	5.13778	0.381908	0.4	-0.1	-0.05	0.35	0.0180915	-0.0319085	4.52288	5.35622
UBC7	M	30	14.1	95.4	92.5	42.9	18.3024	4.9	0.4	7.379	14	76.8	43.5	46.8	14.5382	4.5	0.4	7.353	0.499016	4.19708	4.19708	20.5667	8.16327	0	3.7642	0.279805	0.4	0	0	0.4	0.120195	0.120195	30.0487	30.0487
UBC7	M	30	14.6	95.9	88	43.7	19.0259	5.3	0.5	7.403	14.9	63.9	34.4	54.3	12.8615	4.8	0.5	7.356	1.31033	5.49865	5.49865	32.4001	9.43396	0	6.1644	0.458221	0.5	0	0	0.5	0.0417795	0.0417795	8.35589	8.35589
UBC7	F	31	13.6	93.2	77	44.8	17.2158	4.9	0.5	7.37	13.6	62.8	37.1	53.7	11.556	4.5	0.6	7.33	1.10461	6.31067	7.2122	32.8757	8.16327	-20	5.6598	0.420712	0.4	-0.1	-0.05	0.35	-0.0207115	-0.0707115	-5.17788	-4.34454
UBC7	M	31	15.5	95.7	84.5	42.2	20.1304	5.2	0.4	7.413	15.6	68.9	36.2	51.9	14.5115	4.9	0.4	7.372	1.44539	8.35348	8.35348	27.9127	5.76923	0	5.61893	0.417674	0.3	0	0	0.3	-0.117674	-0.117674	-39.2247	-39.2247
UBC7	F	33	13	94.2	78.6	43.2	16.6454	6.1	0.4	7.363	13	69.1	38.7	49.4	12.1533	5.6	0.4	7.331	0.884854	4.00697	4.00697	26.9871	8.19672	0	4.49212	0.333914	0.5	0	0	0.5	0.166086	0.166086	33.2171	33.2171
UBC8	M	22	15.7667	98.8333	103.119	40.4667	21.1904	5.6	0.566667	7.41802	15.8	69.8333	37.4717	50.8605	14.891	5.1	0.666667	7.37208	1.36837	5.61904	6.24337	29.7275	8.92857	-17.6471	6.29937	0.468253	0.5	-0.1	-0.05	0.45	0.031747	-0.018253	5.18302	-5.86417
UBC8	F	24	12.7333	98.5333	104.44	35.8333	17.1257	4.76667	0.466667	7.42604	12.7667	57.6667	34.6535	47.8043	9.96388	4.3	0.533333	7.36373	1.30613	6.84467	7.37118	41.8192	9.79021	-14.2857	7.16184	0.532363	0.466667	-0.0666667	-0.0333333	0.433333	-0.0656966	-0.09903	-16.7459	-26.1828
UBC8	F	25	14.1333	98.1667	93.9628	37.8	18.8736	5.73333	0.533333	7.45008	14.2333	60.6667	34.2721	49.558	11.6705	5.1	0.6	7.38926	1.3046	5.07251	5.35432	38.165	11.0465	-12.5	7.20312	0.535432	0.633333	-0.0666667	-0.0333333	0.6	0.0979014	0.064568	14.21	10.1145
UBC8	M	26	14.5	98.3	96.8208	41.7	19.3905	5.5	0.766667	7.40657	14.4333	63.7	35.2095	52.6856	12.4245	4.9	0.8	7.35696	1.22189	5.17809	5.32603	35.925	10.9091	-4.34783	6.96604	0.517809	0.6	-0.0333333	-0.0166667	0.583333	0.0821911	0.0655244	13.6769	11.5401
UBC8	F	27	11.9667	98.5	16.5044	38.4333	15.8432	5.86667	0.966667	8.00843	11.9667	63.3667	4.1587	7.95439	10.2561	5.33333	1.03333	7.94392	1.22129	4.67224	4.98372	35.2651	9.09091	-6.89655	5.58713	0.41531	0.533333	-0.0666667	-0.0333333	0.5	0.118023	0.0846901	22.7973	17.6334
UBC8	F	27	12.3667	96.4	90.1024	37.5667	16.245	5.53333	0.566667	7.43739	12.4667	63.4	36.9073	48.766	10.6968	5.06667	0.6	7.37535	1.4479	5.30244	5.49883	34.153	8.43373	-5.88235	5.54815	0.412412	0.466667	-0.0333333	-0.0166667	0.45	0.0542543	0.0375876	11.5279	8.33603
UBC8	M	28	14.4333	98.2	91.3206	39.3667	19.2665	5.06667	0.5	7.42616	14.4667	62.4333	33.8368	50.2412	12.2089	4.46667	0.566667	7.37321	1.21973	5.24613	5.55473	36.6313	11.8421	-13.3333	7.05758	0.524613	0.6	-0.0666667	-0.0333333	0.566667	0.0753867	0.0420534	12.3374	7.44397
UBC8	M	29	15.15	98.45	94.4358	40.1667	20.2695	5.7	0.8	7.43788	15.2	62.85	33.7637	51.7321	12.8875	5.05	0.9	7.38598	1.34184	5.06524	5.48734	36.4195	11.4035	-12.5	7.38207	0.548734	0.65	-0.1	-0.05	0.6	0.101266	0.0512662	15.9875	8.11671
UBC8	F	29	12.6	97.7	91.3579	38.8	16.7697	5	0.4	7.40303	12.6	58.3	33.996	50.4848	9.94297	4.5	0.5	7.34817	1.32693	6.08948	6.76609	40.7089	10	-25	6.82677	0.507457	0.5	-0.1	-0.05	0.45	-0.00745655	-0.0574566	-1.49131	-12.7681
UBC8	M	32	14.9	98.1	90.7574	41.66	19.8578	6.03333	0.6	7.42846	14.8	55.6667	31.188	54.2117	11.129	5.26667	0.666667	7.36915	1.1168	5.07792	5.30874	43.9567	12.7072	-11.1111	8.72886	0.648846	0.766667	-0.0666667	-0.0333333	0.733333	0.117821	0.0844878	14.401	10.0289
UBC8	M	32	13.4333	97.5667	87.9781	41.2667	17.8262	4.9	0.5	7.41915	13.4667	67.5667	37.4315	50.4253	12.3092	4.43333	0.533333	7.37215	1.19297	5.27268	5.46796	30.9489	9.52381	-6.66667	5.517	0.410097	0.466667	-0.0333333	-0.0166667	0.45	0.0565693	0.0399026	10.7915	7.49819
UBC8	F	33	14.1333	97.6333	87.4593	42.3333	18.7528	5.1	0.633333	7.42188	14	61.3	34.6258	53.7424	11.602	4.46667	0.7	7.36718	1.18367	5.03561	5.31537	38.1316	12.4183	-10.5263	7.15072	0.531537	0.633333	-0.0666667	-0.0333333	0.6	0.101796	0.0684629	15.6268	10.9001
UBC8	M	33	13.5333	96.8333	86.0295	41.3667	17.8191	4.86667	0.433333	7.41326	13.4667	63.7	34.9623	50.865	11.6016	4.4	0.5	7.36959	1.21653	5.94217	6.39926	34.8924	9.58904	-15.3846	6.21751	0.462169	0.466667	-0.0666667	-0.0333333	0.433333	0.00449813	-0.0288352	1.51611	-6.28376
